# Supplementary material for: Bridges and Vertices in Heteroboranes
Source: Molecules. 2022 Dec 26;28(1):190. doi: 10.3390/molecules28010190 (PMC9822511; doi:10.3390/molecules28010190)
Supplement: Supplementary file 1 [file molecules-28-00190-s001.zip]

Archive with 1 entries (1 files):
- molecules-2053280-supplementary.pdf
